# Supplementary material for: Functional Impairment in Behavioral Variant Frontotemporal Dementia: Cognitive, Behavioral, Personality, and Brain Perfusion Contributions
Source: J Pers Med. 2025 Oct 1;15(10):466. doi: 10.3390/jpm15100466 (PMC12565498; doi:10.3390/jpm15100466)
Supplement: Supplementary file 1 [file jpm-15-00466-s001.zip]

Archive with 1 entries (1 files):
- jpm-3814690-supplementary.pdf
